# Supplementary material for: Care Management and Survival of Patients Diagnosed with Synchronous Metastatic Colorectal Cancer: A High-Resolution Population-Based Study in Two French Areas
Source: Cancers (Basel). 2022 Mar 31;14(7):1777. doi: 10.3390/cancers14071777 (PMC8997002; doi:10.3390/cancers14071777)
Supplement: Supplementary file 1 [file cancers-14-01777-s001.zip]

Archive with 1 entries (1 files):
- cancers-1619696-supplementary.pdf
